# Supplementary material for: Microarray profiling of miRNA and mRNA expression in Rag2 knockout and wild-type mouse spleens
Source: Sci Data. 2018 Jan 9;5:170199. doi: 10.1038/sdata.2017.199 (PMC5759371; doi:10.1038/sdata.2017.199)
Supplement: Supplementary file 1 [file sdata2017199-isa1.zip]

Archive with 4 entries (4 files):
- i_Investigation.txt
- s_study_Kim.txt
- a_miRNA_Kim.txt
- a_mRNA_Kim.txt
