# Supplementary material for: Microarray profiling of miRNA and mRNA expression in Rag2 knockout and wild-type mouse spleens
Source: Sci Data. 2018 Jan 9;5:170199. doi: 10.1038/sdata.2017.199 (PMC5759371; doi:10.1038/sdata.2017.199)
Supplement: Supplementary file 1 [file sdata2017199-isa1.zip › i_Investigation.txt]

# Investigation File generated for Scientific Data with Investigation File Authoring Tool version 0.1.0 on 05/12/2017 - This metadata file is CC0
ONTOLOGY SOURCE REFERENCE
Term Source Name	NCBITAXON	UBERON	OBI	SO	EFO
Term Source File	http://data.bioontology.org/ontologies/NCBITAXON	http://data.bioontology.org/ontologies/UBERON	http://data.bioontology.org/ontologies/OBI	http://data.bioontology.org/ontologies/SO	http://data.bioontology.org/ontologies/EFO
Term Source Version	2016AB	releases/2014-06-15	2014-08-18	unknown	2.89
Term Source Description	National Center for Biotechnology Information (NCBI) Organismal Classification	Uber Anatomy Ontology	Ontology for Biomedical Investigations	Sequence Types and Features Ontology	Experimental Factor Ontology
INVESTIGATION
Investigation Identifier
Investigation Title
Investigation Description
Investigation Submission Date
Investigation Public Release Date
INVESTIGATION PUBLICATIONS
Investigation PubMed ID
Investigation Publication DOI
Investigation Publication Author List
Investigation Publication Title
Investigation Publication Status
Investigation Publication Status Term Accession Number
Investigation Publication Status Term Source REF
INVESTIGATION CONTACTS
Investigation Person Last Name
Investigation Person Mid Initials
Investigation Person First Name
Investigation Person Address
Investigation Person Phone
Investigation Person Fax
Investigation Person Email
Investigation Person Affiliation
Investigation Person Roles
Investigation Person Roles Term Accession Number
Investigation Person Roles Term Source REF
STUDY
Study Identifier	10.1038/sdata.2017.199
Study Title	Microarray profiling of miRNA and mRNA expression in Rag2 knockout and wild-type mouse spleens
Study Submission Date	11/09/2017
Study Public Release Date	09/01/2018
Study Description	http://www.nature.com/articles/sdata2017199#abstract
Study File Name	s_study_Kim.txt
Comment[Subject Keywords]	///;//;//;///;/
Comment[Manuscript Licence]	CC BY-4.0
Comment[Experimental Metadata Licence]	CC0
Comment[Supplementary Information File Name]	
Comment[Supplementary Information File Type]	x-zip-compressed
Comment[Supplementary Information File URL]	http://www.nature.com/articles/sdata2017199#supplementary-information
Comment[Data Repository]	Gene Expression Omnibus;Gene Expression Omnibus
Comment[Data Record Accession]	GSE102941;GSE103230
Comment[Data Record URI]	https://www.ncbi.nlm.nih.gov/geo/query/acc.cgi?acc=GSE102941;https://www.ncbi.nlm.nih.gov/geo/query/acc.cgi?acc=GSE103230
STUDY DESIGN DESCRIPTORS
Study Design Type	parallel group design	replicate design	microRNA profiling by array design	transcription profiling by array design
Study Design Type Term Accession Number	OBI:0500006	OBI:0500018	OBI:0001323	OBI:0001290
Study Design Type Term Source REF	OBI	OBI	OBI	OBI
STUDY PUBLICATIONS
Study PubMed ID
Study Publication DOI
Study Publication Author List
Study Publication Title
Study Publication Status
Study Publication Status Term Accession Number
Study Publication Status Term Source REF
STUDY FACTORS
Study Factor Name	genotype	biological replicate
Study Factor Type	genotype	biological replicate
Study Factor Type Term Accession Number	SO:0001027	http://www.ebi.ac.uk/efo/EFO_0002091
Study Factor Type Term Source REF	SO	EFO
STUDY ASSAYS
Study Assay Measurement Type	microRNA profiling assay	transcription profiling assay
Study Assay Measurement Type Term Accession Number	OBI:0001926	OBI:0000424
Study Assay Measurement Type Term Source REF	OBI	OBI
Study Assay Technology Type	microarray platform	DNA microarray
Study Assay Technology Type Term Accession Number	OBI:0000052	OBI:0400148
Study Assay Technology Type Term Source REF	OBI	OBI
Study Assay Technology Platform	Affymetrix Multispecies miRNA-4 Array	Illumina MouseRef-8 v2.0 expression beadchip
Study Assay File Name	a_miRNA_Kim.txt	a_mRNA_Kim.txt
STUDY PROTOCOLS
Study Protocol Name	Animals	RNA isolation	miRNA expression microarray analysis	BeadChip microarray analysis for transcriptomic profiling
Study Protocol Type	selection	total RNA extraction	microRNA profiling by array assay	DNA microarray
Study Protocol Type Term Accession Number	OBI:0001928	OBI:0000855	OBI:0001335	OBI:0400148
Study Protocol Type Term Source REF	OBI	OBI	OBI	OBI
Study Protocol Description				
Study Protocol URI	""	""	""	""
Study Protocol Version				
Study Protocol Parameters Name	""	""	instrument; manufacturer	instrument; manufacturer
Study Protocol Parameters Name Term Accession Number	""	""	""	""
Study Protocol Parameters Name Term Source REF	""	""	""	""
Study Protocol Components Name	""	""	""	""
Study Protocol Components Type	""	""	""	""
Study Protocol Components Type Term Accession Number	""	""	""	""
Study Protocol Components Type Term Source REF	""	""	""	""
STUDY CONTACTS
Study Person Last Name	Reza	Cho	Choi	Hong	Kim
Study Person First Name	Abu Musa Md Talimur	Seong-Keun	Yun-Jung	Kwonho	Jin-Hoi
Study Person Mid Initials					
Study Person Email	""	""	""	hongk@konkuk.ac.kr	jhkim541@konkuk.ac.kr
Study Person Phone					
Study Person Fax					
Study Person Address					
Study Person Affiliation	Department of Stem Cell and Regenerative Biotechnology, Humanized Pig Research Center (SRC), Konkuk University, Seoul 143-701, Republic of Korea	Department of Animal Science, Busan National University, Miryang, Gyeongnam 50463, Republic of Korea	Department of Stem Cell and Regenerative Biotechnology, Humanized Pig Research Center (SRC), Konkuk University, Seoul 143-701, Republic of Korea	Department of Stem Cell and Regenerative Biotechnology, Humanized Pig Research Center (SRC), Konkuk University, Seoul 143-701, Republic of Korea	Department of Stem Cell and Regenerative Biotechnology, Humanized Pig Research Center (SRC), Konkuk University, Seoul 143-701, Republic of Korea
Study Person Roles					
Study Person Roles Term Accession Number					
Study Person Roles Term Source REF					
Comment[Study Person ORCID]					0000-0003-1232-5307
Comment[Funder]					
Comment[FundRef ID]					
Comment[Funder Term Source REF]					
Comment[Grant Identifier]					
