# Supplementary material for: Microarray profiling of miRNA and mRNA expression in Rag2 knockout and wild-type mouse spleens
Source: Sci Data. 2018 Jan 9;5:170199. doi: 10.1038/sdata.2017.199 (PMC5759371; doi:10.1038/sdata.2017.199)
Supplement: Supplementary file 1 [file sdata2017199-isa1.zip › s_study_Kim.txt]

Source Name	Characteristics[organism]	Term Source REF	Term Accession Number	Characteristics[organism part]	Term Source REF	Term Accession Number	Protocol REF	Protocol REF	Sample Name	Material Type	Term Source REF	Term Accession Number	Factor Value[genotype]	Factor Value[biological replicate]
Taconic Biosciences, Inc Hudson, NY, USA	Mus musculus	NCBITAXON	http://purl.bioontology.org/ontology/NCBITAXON/10090	spleen	UBERON	UBERON:0002106	Animals	RNA isolation	Rag2 KO Mouse1	total RNA	EFO	EFO:0004964	Rag2 KO	replicate 1
Taconic Biosciences, Inc Hudson, NY, USA	Mus musculus	NCBITAXON	http://purl.bioontology.org/ontology/NCBITAXON/10090	spleen	UBERON	UBERON:0002106	Animals	RNA isolation	Rag2 KO Mouse2	total RNA	EFO	EFO:0004964	Rag2 KO	replicate 2
Taconic Biosciences, Inc Hudson, NY, USA	Mus musculus	NCBITAXON	http://purl.bioontology.org/ontology/NCBITAXON/10090	spleen	UBERON	UBERON:0002106	Animals	RNA isolation	Rag2 KO Mouse3	total RNA	EFO	EFO:0004964	Rag2 KO	replicate 3
Konkuk University	Mus musculus	NCBITAXON	http://purl.bioontology.org/ontology/NCBITAXON/10090	spleen	UBERON	UBERON:0002106	Animals	RNA isolation	WT Mouse1	total RNA	EFO	EFO:0004964	wild type	replicate 1
Konkuk University	Mus musculus	NCBITAXON	http://purl.bioontology.org/ontology/NCBITAXON/10090	spleen	UBERON	UBERON:0002106	Animals	RNA isolation	WT Mouse2	total RNA	EFO	EFO:0004964	wild type	replicate 2
Konkuk University	Mus musculus	NCBITAXON	http://purl.bioontology.org/ontology/NCBITAXON/10090	spleen	UBERON	UBERON:0002106	Animals	RNA isolation	WT Mouse3	total RNA	EFO	EFO:0004964	wild type	replicate 3
