# Supplementary material for: Microarray profiling of miRNA and mRNA expression in Rag2 knockout and wild-type mouse spleens
Source: Sci Data. 2018 Jan 9;5:170199. doi: 10.1038/sdata.2017.199 (PMC5759371; doi:10.1038/sdata.2017.199)
Supplement: Supplementary file 1 [file sdata2017199-isa1.zip › a_miRNA_Kim.txt]

Sample Name	Protocol REF	Parameter Value[instrument]	Parameter Value[manufacturer]	Assay Name	Raw Data File	Comment[Data Repository]	Comment[Data Record Accession]	Comment[Data Record URI]	Factor Value[genotype]	Factor Value[biological replicate]
Rag2 KO Mouse1	miRNA expression microarray analysis	Affymetrix Multispecies miRNA-4 Array	Affymetrix	Rag2 KO spleen, biological replicate 1	GSM2750867	Gene Expression Omnibus	GSE102941	https://www.ncbi.nlm.nih.gov/geo/query/acc.cgi?acc=GSE102941	Rag2 KO	replicate 1
Rag2 KO Mouse2	miRNA expression microarray analysis	Affymetrix Multispecies miRNA-4 Array	Affymetrix	Rag2 KO spleen, biological replicate 2	GSM2750868	Gene Expression Omnibus	GSE102941	https://www.ncbi.nlm.nih.gov/geo/query/acc.cgi?acc=GSE102941	Rag2 KO	replicate 2
Rag2 KO Mouse3	miRNA expression microarray analysis	Affymetrix Multispecies miRNA-4 Array	Affymetrix	Rag2 KO spleen, biological replicate 3	GSM2750869	Gene Expression Omnibus	GSE102941	https://www.ncbi.nlm.nih.gov/geo/query/acc.cgi?acc=GSE102941	Rag2 KO	replicate 3
WT Mouse1	miRNA expression microarray analysis	Affymetrix Multispecies miRNA-4 Array	Affymetrix	Wild type spleen, biological replicate 1	GSM2750870	Gene Expression Omnibus	GSE102941	https://www.ncbi.nlm.nih.gov/geo/query/acc.cgi?acc=GSE102941	wild type	replicate 1
WT Mouse2	miRNA expression microarray analysis	Affymetrix Multispecies miRNA-4 Array	Affymetrix	Wild type spleen, biological replicate 2	GSM2750871	Gene Expression Omnibus	GSE102941	https://www.ncbi.nlm.nih.gov/geo/query/acc.cgi?acc=GSE102941	wild type	replicate 2
WT Mouse3	miRNA expression microarray analysis	Affymetrix Multispecies miRNA-4 Array	Affymetrix	Wild type spleen, biological replicate 3	GSM2750872	Gene Expression Omnibus	GSE102941	https://www.ncbi.nlm.nih.gov/geo/query/acc.cgi?acc=GSE102941	wild type	replicate 3
