# Supplementary material for: Microarray profiling of miRNA and mRNA expression in Rag2 knockout and wild-type mouse spleens
Source: Sci Data. 2018 Jan 9;5:170199. doi: 10.1038/sdata.2017.199 (PMC5759371; doi:10.1038/sdata.2017.199)
Supplement: Supplementary file 1 [file sdata2017199-isa1.zip › a_mRNA_Kim.txt]

Sample Name	Protocol REF	Parameter Value[instrument]	Parameter Value[manufacturer]	Assay Name	Raw Data File	Comment[Data Repository]	Comment[Data Record Accession]	Comment[Data Record URI]	Factor Value[genotype]	Factor Value[biological replicate]
Rag2 KO Mouse1	BeadChip microarray analysis for transcriptomic profiling	Illumina MouseRef-8 v2.0 expression beadchip	Illumina	Rag2 KO spleen, biological replicate 1	GSM2758544	Gene Expression Omnibus	GSE103230	https://www.ncbi.nlm.nih.gov/geo/query/acc.cgi?acc=GSE103230	Rag2 KO	replicate 1
Rag2 KO Mouse2	BeadChip microarray analysis for transcriptomic profiling	Illumina MouseRef-8 v2.0 expression beadchip	Illumina	Rag2 KO spleen, biological replicate 2	GSM2758545	Gene Expression Omnibus	GSE103230	https://www.ncbi.nlm.nih.gov/geo/query/acc.cgi?acc=GSE103230	Rag2 KO	replicate 2
Rag2 KO Mouse3	BeadChip microarray analysis for transcriptomic profiling	Illumina MouseRef-8 v2.0 expression beadchip	Illumina	Rag2 KO spleen, biological replicate 3	GSM2758546	Gene Expression Omnibus	GSE103230	https://www.ncbi.nlm.nih.gov/geo/query/acc.cgi?acc=GSE103230	Rag2 KO	replicate 3
WT Mouse1	BeadChip microarray analysis for transcriptomic profiling	Illumina MouseRef-8 v2.0 expression beadchip	Illumina	Wild type spleen, biological replicate 1	GSM2758547	Gene Expression Omnibus	GSE103230	https://www.ncbi.nlm.nih.gov/geo/query/acc.cgi?acc=GSE103230	wild type	replicate 1
WT Mouse2	BeadChip microarray analysis for transcriptomic profiling	Illumina MouseRef-8 v2.0 expression beadchip	Illumina	Wild type spleen, biological replicate 2	GSM2758548	Gene Expression Omnibus	GSE103230	https://www.ncbi.nlm.nih.gov/geo/query/acc.cgi?acc=GSE103230	wild type	replicate 2
WT Mouse3	BeadChip microarray analysis for transcriptomic profiling	Illumina MouseRef-8 v2.0 expression beadchip	Illumina	Wild type spleen, biological replicate 3	GSM2758549	Gene Expression Omnibus	GSE103230	https://www.ncbi.nlm.nih.gov/geo/query/acc.cgi?acc=GSE103230	wild type	replicate 3
